# Supplementary material for: Diffuse Axonal Injury at Ultra-High Field MRI
Source: PLoS One. 2015 Mar 20;10(3):e0122329. doi: 10.1371/journal.pone.0122329 (PMC4368671; doi:10.1371/journal.pone.0122329)
Supplement: S1 Dataset — Legend: SWI = susceptibility weighted imaging, 3T = 3 Tesla MRI, 7T = 7 Tesla MRI, TMB = traumatic cerebral microbleeds (XLSX) [file pone.0122329.s001.xlsx]

## Sheet: Tabelle2
S 1: Source data of counted traumatic microbleeds in 10 patients with diffuse axonal injury on SWI images at 3T and 7T (with equal and higher spatial resolution) by two readers
reader 1 first assessment		3T SWI									7T SWI									7T SWI high resolution
patient	7T ID	TMB frontal	TMB parietal	TMB temporal	TMB occipital	TMB callosum	TMB cerebellum	TMB basal ganglia	TMB brainstem	TMB total	TMB frontal	TMB parietal	TMB temporal	TMB occipital	TMB callosum	TMB cerebellum	TMB basal ganglia	TMB brainstem	TMB total	TMB frontal	TMB parietal	TMB temporal	TMB occipital	TMB callosum	TMB cerebellum	TMB basal ganglia	TMB brainstem	TMB total
1	Z7T1135	19	5	21	3	1	2	2	4	57	24	6	22	2	2	4	6	3	69	21	6	22	3	2	2	3	7	66
2	Z7T1111	23	5	19	0	5	2	2	3	59	23	6	16	0	7	2	4	3	61	30	7	21	0	8	2	2	3	73
3	Z7T1117	3	2	5	2	0	0	1	0	13	6	2	5	2	0	0	1	3	19	8	3	7	8	0	0	2	0	28
4	Z7T1222	2	0	1	1	0	0	3	0	7	2	0	1	1	0	0	3	0	7	3	0	1	1	0	0	3	0	8
5	Z7T1213	11	0	5	1	1	0	0	1	19	13	2	7	1	1	1	0	1	26	18	3	6	1	1	4	0	1	34
6	Z7T1324	28	2	0	1	0	0	0	0	31	29	2	1	1	0	0	0	0	33	36	4	2	1	0	0	0	0	43
7	Z7T1414	29	2	48	3	5	2	0	0	89	36	2	35	4	6	0	0	0	88	40	3	40	6	13	0	0	4	106
8	Z7T1480	91	7	12	33	43	1	0	3	190	115	17	21	33	74	0	2	2	264	103	18	21	53	75	0	2	2	274
9	Z7T1512	0	1	0	0	0	0	0	0	1	0	1	0	0	0	0	0	0	1	0	1	0	0	0	0	0	0	1
10	Z7T1605	9	0	3	2	0	0	0	0	14	9	0	3	3	0	0	0	0	15	10	0	4	5	1	0	0	0	20
reader 2		3T SWI									7T SWI									7T SWI high resolution
Name	7T ID	TMB frontal	TMB parietal	TMB temporal	TMB occipital	TMB callosum	TMB cerebellum	TMB basal ganglia	TMB brainstem	TMB total	TMB frontal	TMB parietal	TMB temporal	TMB occipital	TMB callosum	TMB cerebellum	TMB basal ganglia	TMB brainstem	TMB total	TMB frontal	TMB parietal	TMB temporal	TMB occipital	TMB callosum	TMB cerebellum	TMB basal ganglia	TMB brainstem	TMB total
1	Z7T1135	22	5	22	3	1	2	2	5	62	26	6	20	2	2	5	7	4	72	24	7	22	3	2	2	3	8	71
2	Z7T1111	21	5	21	0	6	2	2	3	60	22	5	15	0	8	2	4	4	60	33	7	24	0	10	2	2	3	81
3	Z7T1117	4	3	6	2	0	0	1	0	16	7	2	6	2	0	0	1	3	21	6	3	7	10	0	0	3	0	29
4	Z7T1222	2	0	1	1	0	0	3	0	7	2	0	1	2	0	0	3	0	8	3	0	1	1	0	0	0	0	5
5	Z7T1213	10	0	4	1	1	0	0	1	17	13	2	7	1	1	1	0	1	26	20	4	6	1	1	5	0	1	38
6	Z7T1324	30	3	0	1	0	0	0	0	34	32	3	1	1	0	0	0	0	37	34	4	2	1	0	0	0	0	41
7	Z7T1414	33	2	53	4	5	2	0	0	99	38	2	38	5	5	0	0	0	88	42	3	47	5	17	0	0	5	119
8	Z7T1480	87	8	10	36	46	1	0	2	190	104	19	22	36	81	0	2	2	266	110	17	22	60	87	0	1	2	299
9	Z7T1512	0	1	0	0	0	0	0	0	1	0	1	0	0	0	0	0	0	1	0	1	0	0	0	0	0	0	1
10	Z7T1605	9	0	3	2	0	0	0	0	14	7	0	3	4	0	0	0	0	14	14	0	4	4	1	0	0	0	23
reader 1 second assessment		3T SWI									7T SWI									7T SWI high resolution
Name	7T ID	TMB frontal	TMB parietal	TMB temporal	TMB occipital	TMB callosum	TMB cerebellum	TMB basal ganglia	TMB brainstem	TMB total	TMB frontal	TMB parietal	TMB temporal	TMB occipital	TMB callosum	TMB cerebellum	TMB basal ganglia	TMB brainstem	TMB total	TMB frontal	TMB parietal	TMB temporal	TMB occipital	TMB callosum	TMB cerebellum	TMB basal ganglia	TMB brainstem	TMB total
1	Z7T1135	21	5	21	3	1	2	2	5	60	25	6	22	2	2	4	5	4	70	22	7	22	3	2	2	5	7	70
2	Z7T1111	23	5	19	0	5	2	2	3	59	23	6	16	0	7	2	4	3	61	32	7	23	0	9	2	4	3	80
3	Z7T1117	4	3	5	2	0	0	1	0	15	6	2	5	2	0	0	1	3	19	8	3	7	9	0	0	2	0	29
4	Z7T1222	2	0	1	1	0	0	3	0	7	2	0	1	1	0	0	3	0	7	3	0	1	1	0	0	3	0	8
5	Z7T1213	10	0	4	1	1	0	0	1	17	13	2	7	1	1	1	0	1	26	19	4	6	1	1	4	0	1	36
6	Z7T1324	30	2	0	1	0	0	0	0	33	31	2	1	1	0	0	0	0	35	36	4	2	1	0	0	0	0	43
7	Z7T1414	29	2	48	3	5	2	0	0	89	36	2	38	4	6	0	0	0	88	40	3	42	6	15	0	0	5	111
8	Z7T1480	91	7	12	33	43	1	0	3	190	109	18	22	33	76	0	2	2	262	108	18	22	55	77	0	2	2	284
9	Z7T1512	0	1	0	0	0	0	0	0	1	0	1	0	0	0	0	0	0	1	0	1	0	0	0	0	0	0	1
10	Z7T1605	9	0	3	2	0	0	0	0	14	9	0	3	3	0	0	0	0	15	13	0	4	4	1	0	0	0	22
Legend: SWI = susceptibility weighted imaging, 3T = 3 Tesla MRI, 7T = 7 Tesla MRI, TMB = traumatic cerebral microbleeds
