# Supplementary material for: Diffuse Axonal Injury at Ultra-High Field MRI
Source: PLoS One. 2015 Mar 20;10(3):e0122329. doi: 10.1371/journal.pone.0122329 (PMC4368671; doi:10.1371/journal.pone.0122329)
Supplement: S2 Dataset — Legend: ID = identification, TMB = traumatic microbleed, mean = mean value, SD = standrad deviation (XLSX) [file pone.0122329.s002.xlsx]

## Sheet: Tabelle1
S2: Measured diameters of three corresponding traumatic microbleeds on SWI images at 3T and 7T in 10 DAI patients (in mm)
		3T SWI					7T SWI					7T SWI high resolution
patient	7T ID	TMB 1	TMB 2	TMB 3	TMB mean	SD	TMB 1	TMB 2	TMB 3	TMB mean	SD mean	TMB 1	TMB 2	TMB 3	TMB mean	SD
1	Z7T1135	7.6	4.1	0.7	4.13333	3.45012	10.5	7	2.8	6.76667	3.8553	10.8	6.5	2.3	6.53333	4.2501
2	Z7T1111	1.5	2.8	0.7	1.66667	1.05987	2.9	2.9	0.7	2.16667	1.27017	3	3.6	1.3	2.63333	1.19304
3	Z7T1117	2.2	2.9	1.5	2.2	0.7	3	3	2.2	2.73333	0.46188	3.1	3.1	2.1	2.76667	0.57735
4	Z7T1222	1.4	2.8	1.5	1.9	0.781025	2.8	3.5	2.1	2.8	0.7	2.5	3.5	2	2.66667	0.763763
5	Z7T1213	2.1	1	0.7	1.26667	0.737111	3.5	1.6	0.75	1.4	1.40801	3.5	2	0.8	2.1	1.35277
6	Z7T1324	2.1	3.4	2.1	2.53333	0.750555	3.5	3.5	2.2	3.06667	0.750555	3.5	3.6	2.2	3.1	0.781025
7	Z7T1414	1.5	1.5	2	1.66667	0.288675	2.1	1.6	2.1	1.93333	0.288675	1.3	1.5	2	1.6	0.360555
8	Z7T1480	3.1	4.8	9.2	5.7	3.14802	3.5	9.2	12.6	8.43333	4.59819	4.1	9	11.9	8.33333	3.9425
9	Z7T1512	5.8			5.8		6.5			6.5		6.6			6.6
10	Z7T1605	6.2	2.2	1.5	3.3	2.53574	6.3	2.8	1.6	3.56667	2.44199	6	3	1.8	3.6	2.16333
Legend: ID = identification, TMB = traumatic microbleed, mean = mean value, SD = standrad deviation
